# Supplementary material for: Metabolic Profiles, Bioactive Compounds, and Antioxidant Capacity in Lentinula edodes Cultivated on Log versus Sawdust Substrates
Source: Biomolecules. 2021 Nov 8;11(11):1654. doi: 10.3390/biom11111654 (PMC8615513; doi:10.3390/biom11111654)
Supplement: Supplementary file 1 [file biomolecules-11-01654-s001.zip]

Archive with 1 entries (1 files):
- biomolecules-1430827-supplementary.pdf
